# Supplementary material for: Associations of Environmental Modifications and Collaborative Care Environments with Positive Health in Families of Children with Medical Complexity: A Secondary Analysis
Source: Nurs Rep. 2026 Jun 5;16(6):192. doi: 10.3390/nursrep16060192 (PMC13304894; doi:10.3390/nursrep16060192)
Supplement: Supplementary file 1 [file nursrep-16-00192-s001.zip]

Archive with 8 entries (8 files):
- Figure S1. Participant flow diagram.pdf
- STROBE-checklist.pdf
- Table S1. Items Related to the Care Environment.pdf
- Table S2. Items Related to Environmental Modifications.pdf
- Table S3. Measurement Instruments and Psychometric Properties.pdf
- Table S4. Participant Characteristics.pdf
- Table S5. Associations between environmental modifications and positive health in families.pdf
- Table S6. Factors associated with positive health in families.pdf
